# Supplementary material for: Wild Plants Drive Biotic Differentiation Across Urban Gardens
Source: Ecol Evol. 2025 Jun 4;15(6):e71527. doi: 10.1002/ece3.71527 (PMC12137618; doi:10.1002/ece3.71527)
Supplement: Supplementary file 1 — Data S1. [file ECE3-15-e71527-s004.csv]

garden_code	garden name	city	impervious_surface%_1000mbuffer	garden_area_ha
AKT	allmendekontor	Berlin	28.52	8084.25
ES	essbarestadt	Munich	51.43	636.03
FG	freiluftgarten	Munich	34.39	901.38
GASTS	gasts	Berlin	32.72	23924.91
GDB	gartenderbegegnung	Berlin	29.59	3843.48
GG	gruenspitz	Munich	60.24	400
GP	petuelpark	Munich	55.53	787.57
HB	himmelbeet	Berlin	58.45	1685.64
IGF	feuerwache	Munich	67.13	851.22
KF	fischerstr	Berlin	23.85	8738.35
KG	karlsfeld	Munich	9.57	549.83
KLG	klunkergarten	Berlin	96.16	1560.61
KP	knosporus	Munich	17.05	2951.93
OB	ottobrunn	Munich	36.75	2853.64
OBZ	obz	Munich	37.2	800.55
OPI	opflanztis	Munich	44.43	1027.96
PAS	plantaseed	Munich	79.47	400
PGK	prinzessinnengarten	Berlin	20.88	1517
POL	peaceofland	Berlin	38.61	3900.41
PWVK	vattenfallkoepenicker	Berlin	63.42	1469.39
RB	rotebeete	Berlin	45.58	557.02
SA	stadtacker	Munich	49.49	1203.02
SCH	schalottengarten	Berlin	24.45	432.72
SFM	spielfeld	Berlin	27.82	676.78
SG	suedgarten	Munich	63.95	946.47
SS	sonnengarten	Munich	25.32	1433.52
VG	vollguter	Berlin	90.32	1134.21
WG	werks	Munich	70.68	2916.21
WL	wachsenlassen	Berlin	55.67	1493.21
WS	wieckerstr	Berlin	49.43	6530.69
KGP	klostergarten	Munich	53.37	2608.83
MG	mauergarten	Berlin	63.6	1946.23
PAS	plantaseed	Munich	79.43	400
ZKU	zku	Berlin	83	1237.59
