# Supplementary material for: Wild Plants Drive Biotic Differentiation Across Urban Gardens
Source: Ecol Evol. 2025 Jun 4;15(6):e71527. doi: 10.1002/ece3.71527 (PMC12137618; doi:10.1002/ece3.71527)
Supplement: Supplementary file 2 — Data S2. [file ECE3-15-e71527-s001.csv]

Species	Cultivated	Wild
Acer.campestre	NA	X
Acer.ginnala	NA	X
Acer.negundo	NA	X
Acer.platanoides	NA	X
Acer.pseudoplatanus	NA	X
Acer.saccharinum	NA	X
Acer.sp.	X	X
Achillea.chrysocoma	X	NA
Achillea.filipendulina	X	X
Achillea.macrophylla	X	NA
Achillea.millefolium	X	X
Achillea.sp.	X	NA
Aconitum.lycoctonum	NA	X
Aegonychon.purpurocaeruleum	NA	X
Aegopodium.podagraria	X	X
Aethusa.cynapium	X	X
Agastache.foeniculum	X	X
Agastache.rugosa	X	NA
Agrimonia.eupatoria	X	X
Agrostemma.githago	X	X
Ailanthus.altissima	NA	X
Ajuga.reptans	X	X
Alcea.rosea	X	X
Alcea.sp.	X	NA
Alchemilla.mollis	X	X
Alchemilla.sp.	X	X
Alchemilla.vulgaris	X	X
Alliaria.petiolata	X	X
Allium.aflatunense	X	NA
Allium.ampeloprasum	X	X
Allium.ascalonicum	X	NA
Allium.cepa	X	X
Allium.fistulosum	X	NA
Allium.giganteum	X	NA
Allium.moly	X	NA
Allium.odorum	X	NA
Allium.paradoxum	X	X
Allium.sativum	X	X
Allium.schoenoprasum	X	X
Allium.sp.	X	X
Allium.sphaerocephalum	X	NA
Allium.tuberosum	X	NA
Allium.ursinum	X	X
Allium.vineale	NA	X
Allium.viviparum	X	X
Aloysia.citrodora	X	NA
Alpinia.officinarum	X	NA
Althaea.officinalis	X	X
Amaranthus.blitum	X	X
Amaranthus.caudatus	X	X
Amaranthus.cruentus	X	NA
Amaranthus.lividus	NA	X
Amaranthus.retroflexus	X	X
Amaranthus.sp.	X	X
Amelanchier.sp.	X	NA
Ammi.majus	NA	X
Anagallis.arvensis	NA	X
Anchusa.officinale	NA	X
Anchusa.officinalis	NA	X
Anemone.hupehensis	X	NA
Anemone.sp.	X	X
Anemone.tomentosa	X	NA
Anemone.x.hybrida	X	NA
Anethum.graveolens	X	X
Angelica.archangelica	X	X
Antennaria.dioica	X	NA
Anthemis.arvensis	NA	X
Anthemis.tinctoria	X	X
Anthriscus.caucalis	NA	X
Anthriscus.cerefolium	X	X
Anthriscus.sp.	X	X
Anthriscus.sylvestris	NA	X
Antirrhinum.majus	X	NA
Antirrhinum.sp.	X	X
Apium.graveolens	X	NA
Aquilegia.atrata	X	NA
Aquilegia.sp.	X	X
Aquilegia.vulgaris	X	X
Arabidopsis.thaliana	NA	X
Arabis.hirsuta	NA	X
Arabis.sp.	X	NA
Arctium.lappa	X	X
Arctium.minus	NA	X
Arctium.nemorosum	NA	X
Arctium.sp.	NA	X
Arctium.tomentosum	NA	X
Arenaria.serpyllifolia	NA	X
Argyranthemum.frutescens	X	NA
Argyranthemum.sp.	X	NA
Aristolochia.clematitis	NA	X
Armeria.alpina	X	NA
Armeria.maritima	X	NA
Armoracia.rusticana	X	X
Arnica.montana	X	NA
Artemisia.abrotanum	X	X
Artemisia.absinthium	X	NA
Artemisia.dracunculus	X	NA
Artemisia.sp.	X	X
Artemisia.verlotiorum	X	X
Artemisia.vulgaris	X	X
Asclepias.sp.	X	NA
Asclepias.tuberosa	X	NA
Asparagus.aethiopicus	X	NA
Asparagus.officinalis	X	NA
Asphodeline.lutea	X	NA
Asplenium.scolopendrium	X	NA
Aster.novae.angliae	X	NA
Aster.sp.	X	NA
Asterolinon.linum.stellatum	NA	X
Astilbe.sp.	X	NA
Astrantia.major	NA	X
Atocion.armeria	X	NA
Atriplex.hortensis	X	X
Atriplex.oblongifolia	NA	X
Atriplex.patula	NA	X
Atriplex.sp.	X	X
Aubrieta.deltoidea	X	NA
Aubrieta.sp.	X	NA
Aurina.saxatilis	X	NA
Aurinia.saxatilis	X	NA
Ballota.nigra	NA	X
Baptisia.australis	X	NA
Barbarea.intermedia	NA	X
Barbarea.sp.	NA	X
Barbarea.vulgaris	X	X
Basella.alba	X	NA
Begonia.sp.	X	NA
Bellis.perennis	X	X
Bellis.sylvestris	X	NA
Bellis.x.perennis	X	NA
Berberis.thunbergii	X	NA
Berberis.vulgaris	X	NA
Bergenia.crassifolia	X	NA
Bergenia.sp.	X	X
Berteroa.incana	X	X
Beta.vulgaris	X	X
Betonica.sp.	NA	X
Betula.pendula	NA	X
Betula.sp.	NA	X
Bidens.ferulifolia	X	NA
Bidens.frondosa	NA	X
Bidens.pilosa	NA	X
Bidens.sp.	NA	X
Bistorta.amplexicaulis	X	NA
Bistorta.vivpara	X	NA
Borago.officinalis	X	X
Brachyscome.iberidifolia	X	NA
Brassica.juncea	X	NA
Brassica.nigra	NA	X
Brassica.oleracea	X	X
Brassica.rapa	X	NA
Brassica.sp.	X	X
Brunnera.macrophylla	X	NA
Bryonia.dioica	NA	X
Buddleja.davidii	X	NA
Buglossoides.arvensis	NA	X
Bunias.orientalis	X	NA
Buxus.sempervirens	X	NA
Calamintha.menthifolia	X	NA
Calendula.arvensis	X	NA
Calendula.officinalis	X	X
Calendula.sp.	X	X
Calendula.stellata	X	NA
Calepina.irregularis	NA	X
Calibrachoa.sp.	X	NA
Callistephus.chinensis	X	X
Calluna.vulgaris	X	NA
Calystegia.sepium	X	X
Calystegia.sp.	NA	X
Camelina.microcarpa	NA	X
Camelina.sp.	X	NA
Campanula.haylodgensis	X	NA
Campanula.medium	X	NA
Campanula.persicifolia	X	X
Campanula.poscharskyana	X	NA
Campanula.rapunculoides	X	X
Campanula.sp.	X	X
Campanula.trachelium	X	NA
Campsis.radicans	X	NA
Canna.indica	X	NA
Capsella.bursa.pastoris	X	X
Capsicum.annuum	X	NA
Capsicum.frutescens	X	NA
Capsicum.sp.	X	NA
Cardamine.flexuosa	NA	X
Cardamine.hirsuta	X	X
Cardamine.parviflora	NA	X
Cardamine.pratensis	NA	X
Cardamine.resedifolia	NA	X
Cardamine.sp.	X	X
Cardiospermum.halicacabum	X	NA
Carpinus.betulus	NA	X
Carum.carvi	X	X
Caucalis.platycarpos	NA	X
Centaurea.cyanus	X	X
Centaurea.fischeri	X	NA
Centaurea.jacea	NA	X
Centaurea.montana	X	NA
Centaurea.nigra	X	X
Centaurea.scabiosa	X	X
Centaurea.sp.	X	X
Centaurea.triumfettii	X	NA
Centranthus.ruber	X	X
Cerastium.arvense	X	X
Cerastium.brachypetalum	NA	X
Cerastium.fontanum	NA	X
Cerastium.glomeratum	NA	X
Cerastium.holosteoides	NA	X
Cerastium.pumilum	NA	X
Cerastium.semidecandrum	NA	X
Cerastium.sp.	X	X
Cerastium.tomentosum	X	NA
Cerinthe.major	X	NA
Chaenomeles.sp.	X	X
Chaenorhinum.minus	NA	X
Chaerophyllum.temulum	NA	X
Chamaemelum.nobile	X	X
Chelidonium.majus	X	X
Chenopodiastrum.hybridum	NA	X
Chenopodiastrum.murale	NA	X
Chenopodium.album	X	X
Chenopodium.ficifolium	NA	X
Chenopodium.giganteum	X	X
Chenopodium.polyspermum	NA	X
Chenopodium.quinoa	X	NA
Chenopodium.sp.	X	X
Chenopodium.vulvaria	NA	X
Chrysanthemum.sp.	X	NA
Chrysanthemum.x.grandiflorum	X	NA
Cicer.arietinum	X	NA
Cichorium.endivia	X	X
Cichorium.intybus	X	X
Circaea.lutetiana	X	NA
Cirsium.arvense	X	X
Cirsium.sp.	X	X
Cirsium.vulgare	NA	X
Cistus.creticus	X	NA
Claytonia.perfoliata	X	X
Clematis.sp.	X	X
Clematis.vitalba	NA	X
Cleome.spinosa	X	NA
Clypeola.jonthlaspi	X	NA
Commelina.communis	X	X
Conium.maculatum	NA	X
Consolida.ajacis	X	NA
Convallaria.majalis	X	NA
Convolvulus.arvensis	X	X
Convolvulus.sp.	NA	X
Convolvulus.tricolor	NA	X
Coreopsis.grandiflora	X	NA
Coriandrum.sativum	X	X
Cornus.mas	X	X
Cornus.sanguinea	X	X
Cornus.sericea	X	NA
Cornus.sp.	X	X
Coronilla.spec	X	NA
Coronilla.varia	X	X
Corydalis.solida	NA	X
Corylus.avellana	NA	X
Cosmos.bipinnatus	X	X
Cosmos.sp.	X	X
Cosmos.sulphureus	X	NA
Cotoneaster.horizontalis	NA	X
Cotoneaster.sp.	X	X
Crambe.maritima	X	NA
Crataegus.sp.	X	X
Crepis.biennis	NA	X
Crepis.bursifolia	NA	X
Crepis.capillaris	NA	X
Crepis.foetida	NA	X
Crepis.sancta	NA	X
Crepis.setosa	NA	X
Crepis.sp.	NA	X
Crepis.vesicaria	NA	X
Crocosmia.x.crocosmiiflora	X	NA
Crocus.sp.	X	X
Crocus.vernus	NA	X
Cucumis.melo	X	NA
Cucumis.sativus	X	NA
Cucurbita.maxima	X	NA
Cucurbita.pepo	X	X
Cucurbita.sp.	X	NA
Cyanus.segetum	X	NA
Cyclachaena.xanthiifolia	X	NA
Cyclamen.sp.	X	NA
Cyclanthera.pedata	X	NA
Cymbalaria.muralis	NA	X
Cynara.cardunculus	X	NA
Cynoglossum.officinale	NA	X
Cytisus.multiflorus	X	NA
Cytisus.scoparius	X	NA
Dahlia.sp.	X	NA
Daphne.mezereum	X	NA
Datura.sp.	X	NA
Datura.stramonium	X	X
Daucus.carota	X	X
Daucus.sativus	X	X
Daucus.sp.	X	NA
Delphinium.consolida	X	NA
Delphinium.elatum	X	NA
Delphinium.sp.	X	NA
Descurainia.sophia	NA	X
Deutzia.gracilis	NA	X
Dianthus.barbatus	X	NA
Dianthus.carthusianorum	X	X
Dianthus.caryophyllus	X	NA
Dianthus.deltoides	X	NA
Dianthus.giganteus	X	NA
Dianthus.sp.	X	NA
Dicentra.sp.abilis	X	NA
Dichondra.micrantha	X	X
Digera.muricata	X	NA
Digitalis.purpurea	X	NA
Digitalis.sp.	NA	X
Diplotaxis.muralis	NA	X
Diplotaxis.tenuifolia	X	X
Dipsacus.fullonum	X	X
Dipsacus.pilosus	NA	X
Dipsacus.sp.	X	X
Draba.verna	NA	X
Dryopteris.filix.mas	X	NA
Dryopteris.sp.	X	X
Echinacea.purpurea	X	X
Echinops.sp.	X	NA
Echium.sp.	X	X
Echium.vulgare	X	X
Elsholtzia.ciliata	X	NA
Epilobium.angustifolium	NA	X
Epilobium.ciliatum	NA	X
Epilobium.hirsutum	NA	X
Epilobium.lamyi	NA	X
Epilobium.montanum	NA	X
Epilobium.parviflorum	X	X
Epilobium.roseum	NA	X
Epilobium.sp.	X	X
Epilobium.tetragonum	NA	X
Epimedium.sp.	X	NA
Equisetum.arvense	NA	X
Eranthis.hyemalis	X	X
Erica.sp.	X	NA
Erigeron.acris	X	X
Erigeron.annuus	X	X
Erigeron.canadensis	X	X
Erigeron.philadelphicus	NA	X
Erigeron.sp.	NA	X
Eriobotrya.japonica	NA	X
Erodium.cicutarium	NA	X
Erodium.sp.	NA	X
Eruca.sativa	X	X
Eruca.vesicaria	X	NA
Eryngium.planum	X	NA
Erysimum.cheiranthoides	X	X
Erysimum.cheiri	X	NA
Erysimum.odoratum	X	NA
Erysimum.sp.	NA	X
Eschscholzia.californica	X	X
Eudianthe.coeli.rosa	X	NA
Euonymus.fortunei	X	X
Eupatorium.cannabinum	X	NA
Euphorbia.amygdaloides	X	NA
Euphorbia.characias	X	NA
Euphorbia.cyparissias	X	X
Euphorbia.graminea	NA	X
Euphorbia.helioscopia	X	X
Euphorbia.lathyris	X	X
Euphorbia.peplus	NA	X
Euphorbia.sp.	NA	X
Euphrasia.sp.	NA	X
Euryops.chrysanthemoides	X	NA
Fagopyrum.esculentum	X	X
Fagus.sylvatica	NA	X
Falcaria.vulgaris	NA	X
Fallopia.convolvulus	X	X
Fallopia.dumetorum	NA	X
Fallopia.sp.	NA	X
Felicia.amelloides	X	NA
Ficaria.verna	X	X
Filipendula.sp.	X	NA
Filipendula.ulmaria	X	X
Filipendula.vulgaris	X	NA
Foeniculum.sp.	X	NA
Foeniculum.vulgare	X	X
Fragaria.sp.	X	X
Fragaria.vesca	X	X
Fragaria.x.ananassa	X	X
Fraxinus.excelsior	NA	X
Fraxinus.sp.	NA	X
Fritillaria.imperalis	X	NA
Fumaria.capreolata	NA	X
Fumaria.officinalis	NA	X
Fumaria.sp.	X	X
Gagea.pratensis	NA	X
Gagea.sp.	X	NA
Gaillardia.pulchella	X	NA
Gaillardia.sp.	X	NA
Gaillardia.x.grandiflora	X	NA
Galanthus.nivalis	X	NA
Galega.officinalis	X	X
Galeopsis.pubescens	NA	X
Galeopsis.sp.	NA	X
Galeopsis.tetrahit	X	X
Galinsoga.parviflora	X	X
Galinsoga.quadriradiata	NA	X
Galinsoga.sp.	X	X
Galium.album	NA	X
Galium.aparine	NA	X
Galium.mollugo	NA	X
Galium.odoratum	X	X
Galium.sp.	NA	X
Galium.spurium	NA	X
Galium.verum	NA	X
Gaura.lindheimeri	X	NA
Gentiana.sp.	X	NA
Geranium.argenteum	X	X
Geranium.columbinum	NA	X
Geranium.dissectum	NA	X
Geranium.endressii	X	NA
Geranium.macrorrhizum	X	X
Geranium.molle	X	X
Geranium.phaeum	NA	X
Geranium.pratense	X	X
Geranium.pusillum	X	X
Geranium.pyrenaicum	NA	X
Geranium.robertianum	X	X
Geranium.sanguineum	X	X
Geranium.sp.	X	X
Geranium.sylvaticum	X	NA
Geum.sp.	X	X
Geum.urbanum	X	X
Ginkgo.biloba	X	NA
Gladiolus.communis	X	NA
Gladiolus.hortulanus	X	NA
Glebionis.coronaria	X	NA
Glechoma.hederacea	X	X
Gleditsia.triacanthos	X	X
Glycine.max	X	NA
Graptopetalum.sp.	X	NA
Guizotia.abyssinica	NA	X
Gynostemma.pentaphyllum	X	NA
Gypsophila.elegans	NA	X
Gypsophila.paniculata	X	NA
Gypsophila.sp.	X	NA
Gypsophilia.repens	X	NA
Hedera.helix	X	X
Helianthus.annuus	X	X
Helianthus.debilis	X	NA
Helianthus.tuberosus	X	X
Helichrysum.bracteatum	X	X
Helichrysum.italicum	X	NA
Heliopsis.helianthoides	X	NA
Helleborus.niger	X	NA
Helleborus.sp.	X	NA
Helminthotheca.echioides	NA	X
Hemerocallis.fulva	X	NA
Hemerocallis.minor	X	NA
Hemerocallis.sp.	X	X
Hepatica.nobilis	X	NA
Heracleum.sphondylium	NA	X
Herniaria.glabra	NA	X
Herniaria.hirsuta	NA	X
Herniaria.sp.	NA	X
Hesperis.matronalis	X	NA
Heuchera.micrantha	X	NA
Heuchera.sanguinea	X	X
Heuchera.sp.	X	NA
Hieracium.aurantiacum	X	X
Hieracium.pilosella	NA	X
Hieracium.sp.	X	X
Hieracium.villosum	NA	X
Hippocrepis.emerus	NA	X
Honckenya.peploides	NA	X
Hosta.plantaginea	X	NA
Houttuynia.cordata	X	NA
Humulus.lupulus	X	X
Hyacinthoides.sp.	X	NA
Hyacinthus.orientalis	X	NA
Hyacinthus.sp.	X	NA
Hydrangea.macrophylla	X	NA
Hydrangea.paniculata	X	NA
Hydrangea.sp.	X	NA
Hydrocotyle.vulgaris	NA	X
Hylotelephium.anacampseros	X	NA
Hylotelephium.sieboldii	X	NA
Hylotelephium.sp.	X	NA
Hylotelephium.telephium	X	NA
Hypericum.androsaemum	X	NA
Hypericum.humifusum	NA	X
Hypericum.maculatum	NA	X
Hypericum.montanum	NA	X
Hypericum.perforatum	X	X
Hypericum.pulchrum	NA	X
Hypericum.sp.	X	X
Hypericum.tetrapterum	NA	X
Hypochaeris.maculata	NA	X
Hypochaeris.radicata	NA	X
Hypochaeris.sp.	NA	X
Hyssopus.officinalis	X	NA
Iberis.amara	NA	X
Iberis.sp.	X	NA
Ilex.aquifolium	NA	X
Ilex.sp.	NA	X
Inula.helenium	X	NA
Ipomoea.aquatica	X	NA
Ipomoea.batatas	X	X
Ipomoea.purpurea	X	X
Ipomoea.sp.	X	X
Ipomoea.violacea	X	NA
Iris.germanica	X	NA
Iris.pratensis	X	NA
Iris.pseudacorus	X	NA
Iris.sibirica	X	NA
Iris.sp.	X	NA
Isatis.tinctoria	X	NA
Ismelia.carinata	X	NA
Iva.xanthiifolia	X	X
Juglans.regia	NA	X
Juniperus.communis	X	NA
Kalanchoe.daigremontiana	X	NA
Knautia.arvensis	X	NA
Knautia.sp.	X	NA
Kniphofia.sp.	X	NA
Lactuca.muralis	NA	X
Lactuca.oleracea	NA	X
Lactuca.sativa	X	X
Lactuca.serriola	X	X
Lactuca.sp.	X	NA
Lactuca.virosa	X	X
Lamium.album	X	X
Lamium.amplexicaule	X	X
Lamium.galeobdolon	X	X
Lamium.hybridum	NA	X
Lamium.maculatum	X	X
Lamium.purpureum	X	X
Lamium.sp.	X	X
Lamprocapnos.sp.abilis	X	NA
Lapsana.communis	NA	X
Lathyrus.latifolius	X	X
Lathyrus.odoratus	X	NA
Lathyrus.pratensis	NA	X
Lathyrus.sp.	X	X
Lathyrus.tuberosus	X	X
Laurus.nobilis	X	NA
Lavandula.angustifolia	X	X
Lavandula.officinalis	X	NA
Lavandula.sp.	X	NA
Lavandula.stoechas	X	NA
Lavendula.sp.	X	NA
Lemna.minor	X	NA
Lemna.sp.	X	X
Leontodon.hispidus	NA	X
Leonurus.cardiaca	X	X
Lepidium.campestre	NA	X
Lepidium.hirtum	NA	X
Lepidium.latifolium	X	X
Lepidium.sativum	X	X
Lepidium.sp.	X	X
Leucanthemum.maximum	X	NA
Leucanthemum.paludosum	X	NA
Leucanthemum.sp.	X	X
Leucanthemum.vulgare	X	X
Levisticum.officinale	X	NA
Liatris.spicata	X	NA
Ligularia.dentata	X	NA
Ligustrum.vulgare	X	X
Lilium.bulbiferum	X	NA
Lilium.regale	X	NA
Lilium.sp.	X	NA
Limonium.sinuatum	X	NA
Linaria.alpina	NA	X
Linaria.purpurea	X	X
Linaria.sp.	X	X
Linaria.vulgaris	X	X
Linum.grandiflorum	X	X
Linum.perenne	X	NA
Linum.purpureum	NA	X
Linum.sp.	X	X
Linum.usitatissimum	X	X
Lipandra.polysperma	NA	X
Liriodendron.tulipifera	NA	X
Lithospermum.officinale	X	X
Lithospermum.sp.	X	NA
Lobelia.sp.	X	NA
Lobularia.maritima	X	X
Lonicera.fragrantissima	X	NA
Lonicera.xylosteum	NA	X
Lotus.corniculatus	NA	X
Lotus.sp.	NA	X
Lotus.tenuis	NA	X
Lunaria.annua	X	X
Lunaria.sp.	X	NA
Lupinus.hartwegii	X	NA
Lupinus.polyphyllus	X	NA
Lupinus.sp.	X	X
Luzula.campestris	X	NA
Lychnis.coronaria	X	NA
Lychnis.sp.	X	X
Lysimachia.nummularia	X	X
Lysimachia.punctata	X	NA
Lysimachia.thrysiflora	X	NA
Lythrum.salicaria	X	X
Lythrum.sp.	X	NA
Maclura.pomifera	X	NA
Mahonia.aquifolium	X	X
Malcolmia.africana	X	NA
Malephora.crocea	X	NA
Malus.domestica	X	NA
Malva.alcea	X	X
Malva.arborea	X	NA
Malva.moschata	X	X
Malva.neglecta	NA	X
Malva.parviflora	NA	X
Malva.sp.	X	X
Malva.sylvestris	X	X
Malva.verticillata	X	X
Marrubium.sp.	NA	X
Marrubium.vulgare	NA	X
Matricaria.chamomilla	X	X
Matricaria.discoidea	NA	X
Matricaria.sp.	X	X
Medicago.lupulina	X	X
Medicago.minima	NA	X
Medicago.polymorpha	NA	X
Medicago.sativa	X	X
Medicago.sp.	NA	X
Medicago.x.varia	NA	X
Medicago.x_varia	NA	X
Melilotus.albus	X	X
Melilotus.officinalis	NA	X
Melilotus.sp.	NA	X
Melissa.officinalis	X	X
Mentha.aquatica	X	X
Mentha.arvensis	X	X
Mentha.longifolia	X	X
Mentha.piperita	X	X
Mentha.sp.	X	X
Mentha.spicata	X	X
Mentha.suaveolens	X	NA
Mentha.x.piperita	X	X
Mentha.x.rotundifolia	X	NA
Mentha.x.villosa	X	NA
Menyanthes.trifoliata	X	NA
Mirabilis.jalapa	X	NA
Monarda.didyma	X	NA
Monarda.fistulosa	X	NA
Muehlenbeckia.complexa	X	NA
Muscari.botryoides	X	NA
Muscari.sp.	X	X
Mycelis.muralis	NA	X
Myosotis.arvensis	X	X
Myosotis.sp.	X	X
Myosotis.sylvatica	X	NA
Myriophyllum.sp.	X	NA
Myriophyllum.spicatum	X	NA
Myrrhis.odorata	X	NA
Narcissus.cyclamineus	X	NA
Narcissus.pseudonarcissus	X	NA
Narcissus.sp.	X	NA
Narcissus.tazetta	X	NA
Nasturtium.officinale	X	X
Nasturtium.sp.	NA	X
Nelumbo.sp.	NA	X
Nepeta.cataria	X	X
Nepeta.faassenii	X	NA
Nepeta.racemosa	X	NA
Nepeta.sp.	X	X
Nepeta.x.faassenii	X	NA
Nicandra.physalodes	X	X
Nicotiana.tabacum	X	NA
Nigella.damascena	X	X
Nuphar.lutea	X	NA
Nymphaea.alba	X	NA
Nymphoides.peltata	X	NA
Ocimum.basilicum	X	NA
Ocimum.canum	X	NA
Ocimum.kilimandscharicum_x.basilicum	X	NA
Oenanthe.aquatica	X	NA
Oenothera.biennis	X	X
Oenothera.sp.	X	X
Onobrychis.viciifolia	X	NA
Onopordum.acanthium	X	X
Origanum.majorana	X	X
Origanum.sp.	X	X
Origanum.vulgare	X	X
Ornithopus.sativus	X	NA
Osteospermum.fruticosum	X	NA
Osteospermum.sp.	X	NA
Oxalis.acetosella	NA	X
Oxalis.articulata	X	NA
Oxalis.corniculata	X	X
Oxalis.dillenii	NA	X
Oxalis.sp.	X	X
Oxalis.stricta	X	X
Oxalis.tetraphylla	X	NA
Oxalis.triangularis	NA	X
Oxalis.tuberosa	X	NA
Oxyria.digyna	X	NA
Paeonia.japonica	X	NA
Paeonia.lactiflora	X	NA
Paeonia.lutea	X	NA
Paeonia.mascula	X	NA
Paeonia.officinalis	X	NA
Paeonia.sp.	X	NA
Paeonia.suffruticosa	X	NA
Pallenis.maritima	X	NA
Papaver.dubium	NA	X
Papaver.orientale	X	X
Papaver.rhoeas	X	X
Papaver.somniferum	X	X
Papaver.sp.	X	X
Parietaria.judaica	NA	X
Parietaria.officinalis	NA	X
Parietaria.pensylvanica	NA	X
Parthenocissus.quinquefolia	X	X
Pastinaca.sativa	X	X
Perilla.frutescens	X	X
Persicaria.lapathifolia	NA	X
Persicaria.maculosa	X	X
Persicaria.orientalis	X	NA
Persicaria.sp.	NA	X
Petasites.sp.	X	NA
Petroselinum.crispum	X	X
Peucedanum.oreoselinum	NA	X
Phacelia.sp.	X	X
Phacelia.tanacetifolia	X	X
Phaseolus.coccineus	X	NA
Phaseolus.sp.	X	NA
Phaseolus.vulgaris	X	X
Phedimus.aizoon	X	NA
Phedimus.spurius	X	X
Phlomis.russeliana	NA	X
Phlomis.tuberosa	X	NA
Phlox.paniculata	X	X
Phlox.sp.	X	X
Phlox.subulata	X	NA
Physalis.alkekengi	X	X
Physalis.peruviana	X	X
Physalis.philadelphica	X	NA
Physalis.pruinosa	X	NA
Physalis.sp.	X	NA
Physostegia.virginiana	X	X
Picris.hieracioides	NA	X
Pilosella.officinarum	NA	X
Pimpinella.saxifraga	X	X
Pinus.sp.	NA	X
Pinus.sylvestris	NA	X
Pippau.nicaeensis	NA	X
Pisum.sativum	X	X
Pisum.sp.	X	NA
Plantago.coronopus	X	X
Plantago.lanceolata	X	X
Plantago.major	X	X
Plantago.media	NA	X
Plantago.sp.	NA	X
Platycodon.grandiflorus	X	NA
Polemonium.caeruleum	X	NA
Polemonium.reptans	X	NA
Polygonum.aviculare	X	X
Polygonum.sp.	NA	X
Populus.nigra	NA	X
Populus.sp.	NA	X
Porophyllum.ruderale	NA	X
Portulaca.oleracea	X	X
Potentilla.anserina	X	X
Potentilla.argentea	NA	X
Potentilla.erecta	X	NA
Potentilla.indica	X	X
Potentilla.recta	NA	X
Potentilla.reptans	X	X
Potentilla.sp.	NA	X
Prenanthes.purpurea	NA	X
Primula.acaulis	X	NA
Primula.elatior	X	NA
Primula.sp.	X	X
Primula.veris	X	NA
Primula.vulgaris	X	X
Prunella.grandiflora	X	X
Prunella.sp.	X	X
Prunella.vulgaris	X	X
Prunus.cerasifera	NA	X
Prunus.domestica	NA	X
Prunus.laurocerasus	X	NA
Prunus.persica	X	X
Prunus.sp.	NA	X
Prunus.spinosa	X	NA
Pterocarya.sp.	X	NA
Pulicaria.vulgaris	NA	X
Pulmonaria.officinalis	X	NA
Puschkinia.scilloides	X	NA
Pyracantha.coccinea	X	NA
Pyrus.communis	X	NA
Quercus.sp.	NA	X
Ranunculus.acris	NA	X
Ranunculus.flammula	NA	X
Ranunculus.repens	NA	X
Ranunculus.sp.	NA	X
Raphanus.raphanistrum	X	X
Raphanus.sativus	X	X
Raphanus.sp.	X	X
Reseda.lutea	X	X
Rheum.rhabarbarum	X	NA
Rheum.sp.	X	NA
Rheum.x.hybridum	X	NA
Rhododendron.sp.	X	NA
Ribes.nigrum	X	X
Ribes.rubrum	X	NA
Ribes.sp.	X	X
Ribes.uva.crispa	X	NA
Ribes.x.nidigrolaria	X	NA
Robinia.pseudoacacia	NA	X
Rorippa.palustris	X	X
Rorippa.sp.	NA	X
Rorippa.sylvestris	NA	X
Rosa.canina	X	X
Rosa.chinensis	X	NA
Rosa.corymbifera	X	NA
Rosa.multiflora	X	NA
Rosa.polyantha	X	NA
Rosa.rugosa	X	NA
Rosa.sp.	X	X
Rosmarinus.officinalis	X	NA
Rubia.tinctorum	X	X
Rubus.caesius	NA	X
Rubus.fruticosus	X	X
Rubus.idaeus	X	X
Rubus.phoenicolasius	X	NA
Rubus.pruinosus	NA	X
Rubus.saxatilis	NA	X
Rubus.sp.	X	X
Rudbeckia.fulgida	X	X
Rudbeckia.hirta	X	NA
Rudbeckia.laciniata	X	NA
Rudbeckia.sp.	X	X
Rumex.acetosa	X	X
Rumex.acetosella	NA	X
Rumex.crispus	NA	X
Rumex.obtusifolius	X	X
Rumex.patientia	X	NA
Rumex.rugosus	X	NA
Rumex.sanguineus	X	X
Rumex.scutatus	X	NA
Rumex.sp.	X	X
Rumex.thyrsiflorus	NA	X
Ruta.graveolens	X	NA
Sagina.apetala	NA	X
Sagina.procumbens	NA	X
Salix.alba	NA	X
Salix.caprea	NA	X
Salix.purpurea	NA	X
Salix.sp.	NA	X
Salvia.elegans	X	NA
Salvia.hispanica	X	NA
Salvia.lyrata	X	NA
Salvia.microphylla	X	NA
Salvia.nemorosa	X	X
Salvia.officinalis	X	X
Salvia.pratensis	X	X
Salvia.rosmarinus	X	NA
Salvia.sclarea	X	NA
Salvia.sp.	X	X
Salvia.verticillata	X	NA
Sambucus.nigra	X	X
Sambucus.sp.	NA	X
Sanguisorba.alpina	X	NA
Sanguisorba.minor	X	X
Sanguisorba.officinalis	X	X
Sanguisorba.sp.	X	X
Sanguisorba.tenuifolia	X	NA
Sanicula.europaea	X	NA
Santolina.sp.	X	X
Santolina.viridis	X	NA
Saponaria.ocymoides	X	X
Saponaria.officinalis	X	X
Saponaria.sp.	X	X
Satureja.hortensis	X	NA
Satureja.montana	X	NA
Satureja.sp.	X	NA
Saururus.sp.	X	NA
Saxifraga.cuneifolia	X	NA
Saxifraga.sp.	X	NA
Scabiosa.canescens	X	NA
Scabiosa.columbaria	X	NA
Scabiosa.ochroleuca	NA	X
Scabiosa.sp.	X	NA
Scilla.peruviana	X	NA
Scilla.siberica	NA	X
Scilla.sp.	NA	X
Scorzonera.hispanica	X	X
Scorzoneroides.autumnalis	NA	X
Scrophularia.nodosa	NA	X
Scrophularia.sp.	NA	X
Scutellaria.altissima	NA	X
Scutellaria.ovata	NA	X
Securigera.varia	NA	X
Sedum.acre	X	X
Sedum.album	X	X
Sedum.hispanicum	X	X
Sedum.reflexum	X	NA
Sedum.rupestre	X	NA
Sedum.sexangulare	X	X
Sedum.sp.	X	X
Sedum.spurium	X	X
Sempervivum.montanum	X	NA
Sempervivum.sp.	X	NA
Sempervivum.tectorum	X	NA
Senecio.alpinus	X	X
Senecio.inaequidens	X	X
Senecio.jacobaea	X	X
Senecio.leucanthemifolius	NA	X
Senecio.sp.	NA	X
Senecio.sylvaticus	X	NA
Senecio.vulgaris	NA	X
Sideritis.sp.	X	NA
Silene.armeria	X	NA
Silene.chalcedonica	X	NA
Silene.coronaria	X	X
Silene.latifolia	X	X
Silene.sp.	X	X
Silene.uniflora	X	NA
Silene.viscaria	X	NA
Silene.vulgaris	X	X
Silybum.marianum	X	X
Sinapis.alba	X	X
Sinapis.arvensis	NA	X
Sisymbrium.loeselii	NA	X
Sisymbrium.officinale	NA	X
Sisymbrium.sp.	NA	X
Smallanthus.sonchifolius	X	NA
Solanum.aethiopicum	X	NA
Solanum.chenopodioides	NA	X
Solanum.dulcamara	NA	X
Solanum.lycopersicum	X	X
Solanum.melongena	X	NA
Solanum.nigrum	NA	X
Solanum.sp.	NA	X
Solanum.tuberosum	X	X
Solidago.canadensis	X	X
Solidago.gigantea	X	X
Solidago.sp.	X	X
Sonchus.arvensis	X	X
Sonchus.asper	X	X
Sonchus.oleraceus	X	X
Sonchus.sp.	NA	X
Sorbus.intermedia	NA	X
sp..sp.	NA	X
Spinacia.oleracea	X	X
Stachys.byzantina	X	X
Stachys.sp.	X	X
Stachys.sylvatica	X	X
Stellaria.apetala	NA	X
Stellaria.aquatica	NA	X
Stellaria.holostea	X	NA
Stellaria.media	X	X
Stellaria.sp.	NA	X
Stratiotes.aloides	X	NA
Succisa.pratensis	X	NA
Symphoricarpos.albus	X	X
Symphoricarpos.orbiculatus	X	NA
Symphoricarpos.sp.	X	NA
Symphyotrichum.novi.belgii	X	NA
Symphyotrichum.sp.	X	NA
Symphytum.officinale	X	X
Symphytum.sp.	X	X
Symphytum.tuberosum	NA	X
Syringa.sp.	NA	X
Syringa.vulgaris	NA	X
Tagetes.sp.	X	NA
Tagetes.tenuifolia	X	NA
Tagetes.x_erecta	X	NA
Tanacetum.balsamita	X	X
Tanacetum.corymbosum	X	NA
Tanacetum.parthenium	X	X
Tanacetum.sp.	NA	X
Tanacetum.vulgare	X	X
Taraxacum.officinale	NA	X
Taraxacum.sp.	X	X
Taxus.baccata	X	NA
Tellima.grandiflora	NA	X
Tetragonia.tetragonoides	X	NA
Thalictrum.aquilegiifolium	X	NA
Thlaspi.alliaceum	NA	X
Thlaspi.arvense	NA	X
Thunbergia.alata	X	NA
Thymus.citriodorus_x.vulgaris	X	NA
Thymus.longicaulis	X	NA
Thymus.odoratissimus	X	NA
Thymus.pannonicus	X	NA
Thymus.pulegeoides	X	NA
Thymus.pulegioides	X	X
Thymus.serpyllum	X	X
Thymus.sp.	X	NA
Thymus.vulgaris	X	NA
Tilia.cordata	NA	X
Tilia.sp.	NA	X
Tithonia.rotundifolia	X	NA
Tradescantia.sp.	X	NA
Tradescantia.virginiana	X	X
Tradescantia.x.andersoniana	X	NA
Tragopogon.dubius	X	NA
Tragopogon.sp.	X	NA
Tribulus.terrestris	NA	X
Trifolium.arvense	NA	X
Trifolium.campestre	NA	X
Trifolium.dubium	X	X
Trifolium.fragiferum	NA	X
Trifolium.hybridum	NA	X
Trifolium.incarnatum	X	NA
Trifolium.pratense	X	X
Trifolium.repens	X	X
Trifolium.resupinatum	X	NA
Trifolium.sp.	X	X
Trifolium.subterraneum	NA	X
Tripleurospermum.inodorum	X	X
Tropaeolum.majus	X	X
Tropaeolum.sp.	X	X
Tulipa.sp.	X	X
Tussilago.farfara	NA	X
Typha.latifolia	X	NA
Tyrimnus.leucographus	NA	X
Ulmus.sp.	X	NA
Urtica.dioica	X	X
Urtica.sp.	X	X
Urtica.urens	NA	X
Vaccaria.hispanica	X	NA
Vaccinium.myrtillus	X	NA
Valeriana.officinalis	X	X
Valeriana.sp.	X	X
Valerianella.locusta	X	X
Verbascum.blattaria	X	NA
Verbascum.densiflorum	NA	X
Verbascum.nigrum	X	X
Verbascum.phlomoides	X	X
Verbascum.pulverulentum	X	NA
Verbascum.sp.	X	X
Verbascum.thapsus	NA	X
Verbena.bonariensis	X	NA
Verbena.officinalis	X	X
Verbena.sp.	NA	X
Verbena.x.hybrida	X	NA
Veronica.agrestis	NA	X
Veronica.arvensis	NA	X
Veronica.chamaedrys	NA	X
Veronica.filiformis	NA	X
Veronica.hederifolia	X	X
Veronica.longifolia	X	X
Veronica.montana	NA	X
Veronica.peregrina	NA	X
Veronica.persica	X	X
Veronica.polita	NA	X
Veronica.serpyllifolia	X	X
Veronica.sp.	X	X
Veronica.spicata	X	NA
Veronica.sublobata	NA	X
Veronica.verna	NA	X
Vicia.angustifolia	NA	X
Vicia.cracca	X	X
Vicia.faba	X	X
Vicia.hirsuta	NA	X
Vicia.hybrida	NA	X
Vicia.sativa	X	X
Vicia.sepium	NA	X
Vicia.sp.	X	X
Vicia.tetrasperma	NA	X
Vicia.villosa	NA	X
Vinca.major	X	X
Vinca.minor	X	NA
Viola.arvensis	X	X
Viola.odorata	X	X
Viola.sp.	X	X
Viola.tricolor	X	X
Viola.wittrockiana	X	NA
Vitis.vinifera	X	X
Waldsteinia.sp.	NA	X
Waldsteinia.ternata	X	X
Xanthium.strumarium	NA	X
Yucca.filamentosa	X	NA
Zea.mays	X	NA
Zinnia.angustifolia	X	NA
Zinnia.elegans	X	NA
Zinnia.haageana	X	NA
Zinnia.sp.	X	NA
