# Supplementary material for: Wild Plants Drive Biotic Differentiation Across Urban Gardens
Source: Ecol Evol. 2025 Jun 4;15(6):e71527. doi: 10.1002/ece3.71527 (PMC12137618; doi:10.1002/ece3.71527)
Supplement: Supplementary file 3 — Data S3. [file ECE3-15-e71527-s002.csv]

Dependent variable:
	garden_yr_beta	garden_yr_beta_wild	garden_yr_beta_cult	survey_beta	survey_beta_wild	survey_beta_cult
	-1	-2	-3	-4	-5	-6
impervious_1000	0.003 (0.002)	0.005* (0.002)	-0.004 (0.002)	-0.001 (0.001)	0.002 (0.001)	-0.002 (0.001)
Constant	2.323*** (0.117)	1.808*** (0.115)	2.773*** (0.130)	1.810*** (0.054)	1.364*** (0.058)	1.746*** (0.073)
Observations	103	103	103	374	372	340
R2	0.015	0.053	0.034	0.002	0.005	0.009
Log Likelihood	196.233	162.596	199.267	555.192	445.156	400.354
Note:	*p<0.05; **p<0.01; ***p<0.001
